# Supplementary material for: Scaling Up the Process of Titanium Dioxide Nanotube Synthesis and Its Effect on Photoelectrochemical Properties
Source: Materials (Basel). 2021 Sep 29;14(19):5686. doi: 10.3390/ma14195686 (PMC8510213; doi:10.3390/ma14195686)
Supplement: Supplementary file 1 [file materials-14-05686-s001.zip]

Archive with 1 entries (1 files):
- materials-1380780-supplementary.pdf
